# Supplementary material for: High-throughput screening for natural compound-based autophagy modulators reveals novel chemotherapeutic mode of action for arzanol
Source: Cell Death Dis. 2021 May 31;12(6):560. doi: 10.1038/s41419-021-03830-5 (PMC8167120; doi:10.1038/s41419-021-03830-5)
Supplement: Supplementary file 3 — Supplementary Table 1 [file 41419_2021_3830_MOESM3_ESM.xlsx]

## Sheet: 300 compounds (n=3)
		regular medium				starvation medium
Code		1	2	3	MEAN	1	2	3	MEAN
P01B04		89.1	100.9	98.378	96.126	114	109.9	110.775	111.558
P01G03		86.4	100.7	96.756	94.6187	86.3	77.2	89.5313	84.3438
P02B03		87.9122	84.1241	76.0971	82.7111	91.3337	130.244	135.972	119.183
P01G08		74.3	80.9	90.4325	81.8775	118.8	108.4	114.06	113.753
P01E05		29.4	116.4	121.509	89.1031	337.5	333.6	302.716	324.605
P02G02		99.3405	97.6609	101.551	99.5173	76.7586	101.127	88.7633	88.883
P02C11		98.0214	101.958	101.77	100.583	94.5132	128.741	177.314	133.523
P04G04		104.1	102.1	93.8	100	91.7	102.7	106.5	100.3
P02B08		92.5063	106.005	104.023	100.845	98.0023	154.415	121.201	124.539
P04F10		101.6	104.4	94.8	100.267	89	104.5	105.4	99.6333
P03C03		112.021	95.0545	110.203	105.76	106.609	100.925	113.185	106.906
P04G11		103.6	100	90.3	97.9667	105.2	126.7	113.3	115.067
P03G09		100.444	98.9095	104.407	101.253	98.8406	88.4892	104.395	97.2416
P05D09		92.5	102.4	100.9	98.6	103.9	109.7	102.7	105.433
P05F02		84.5	91.2	87.1	87.6	165.5	167.9	144.8	159.4
P05G11		97.8	100.4	99.4	99.2	100	103.1	98.1	100.4
P05D06		94.4	100.4	106.3	100.367	135.6	144.3	119.8	133.233
P02F03		106.959	102.853	103.569	104.461	98.1992	155.041	135.477	129.572
P05E10		99.6	109.6	107.5	105.567	329.8	337.7	297.8	321.767
P02B06		98.2374	100.863	99.1369	99.4123	82.2172	101.315	106.855	96.7958
P03B02		107.127	102.929	98.9322	102.996	97.3913	96.814	112.166	102.124
P01C10		87.7	101.6	101.457	96.9192	103.8	97	104.731	101.844
P03G07*		103.157	97.8189	104.169	101.715	100.348	101.336	100.156	100.613
P03E04		104.083	97.1722	103.051	101.435	100.58	91.1614	100.382	97.3744
P02F09		95.008	100	99.5611	98.1897	86.5785	103.632	99.8587	96.6897
P01F08		71.9	78.1	93.0654	81.0218	233.6	312.4	232.72	259.573
P02D10		98.0214	102.405	104.71	101.712	88.8295	110.269	95.9717	98.3568
P03F05*		105.478	100	99.7797	101.753	123.826	105.447	103.678	110.984
P01F07		86.6	103.9	100	96.8333	119.1	105.1	111.213	111.804
P03D03		107.367	96.9566	102.831	102.385	102.841	95.221	102.293	100.118
P05D03		100.5	102.6	103.5	102.2	102.1	103.3	100.4	101.933
P03F07		105.478	102.473	98.5085	102.153	127.42	125.488	168.089	140.333
P05F11		96.9	101.1	108.4	102.133	94.3	101.9	94.9	97.0333
P02F10		94.7919	98.9383	101.551	98.4269	97.2144	126.8	109.47	111.162
P03C10		109.308	100.9	103.949	104.719	98.4928	95.221	105.605	99.7729
P03C11		105.947	101.572	104.407	103.975	100.348	101.131	120.701	107.393
P01E09		90.5	98	96.756	95.0853	100.5	84	101.358	95.286
P02F05		90.4821	89.4658	84.6548	88.2009	98.3962	182.968	140.424	140.596
P02D08		98.0214	94.1606	96.3721	96.1847	104.558	120.476	127.067	117.367
P02C06		95.8608	96.6158	100.219	97.5653	86.9162	103.256	93.4276	94.5333
P04B10		103.2	102.1	96.9	100.733	113.9	130.1	125.4	123.133
P01F03		68.6	74.9	90.4325	77.9775	286.6	276.7	116.075	226.458
P03G05		103.157	99.5689	102.831	101.852	108.812	94.6557	107.389	103.619
P05B06		100.9	106.7	111.3	106.3	331.9	227.5	199.8	253.067
P05C09		99.1	103.3	102.7	101.7	93.5	106.2	100.8	100.167
P03G02		100.228	101.344	104.169	101.914	110.725	92.9085	100.191	101.275
P02E10		95.2126	94.3597	98.6981	96.0901	150.788	344.208	303.816	266.271
P03E09*		109.308	104.224	105.085	106.205	110.261	104.471	122.548	112.426
P01B10		94.6	102.3	104.255	100.385	115.7	105.5	105.957	109.052
P04E04		98.9	100.4	107.6	102.3	213.4	308.9	275.9	266.067
P04D11		91.9	99.4	95.9	95.7333	99.3	111.4	103	104.567
P03F03		106.176	105.947	101.729	104.617	116.058	103.083	130.191	116.444
P04F11		101.6	102.5	91.3	98.4667	82.4	103.7	108.3	98.1333
P03E06		100.228	91.7702	101.729	97.9091	118.261	111.871	117.58	115.904
P05E09		90.9	99.1	98.3	96.1	102.3	107.4	102.1	103.933
P01E08		88.5	95.8	96.756	93.6853	98.3	87.9	97.3719	94.524
P04C08		98.5	101.7	99.1	99.7667	94.5	110.1	108.3	104.3
P03B06		112.769	102.473	107.61	107.617	325.565	309.096	370.955	335.205
P03D11		100.444	98.6812	102.831	100.652	101.681	93.7821	112.803	102.755
P04B02		125.2	119.7	114.9	119.933	175.6	176.5	149.1	167.067
P04D09		99.6	103.6	99.8	101	93.8	107.2	102.6	101.2
P03G08		102.244	98.4656	100.864	100.525	101.681	92.1891	118.662	104.178
P03B09		109.308	96.7411	102.39	102.813	173.797	94.8613	106.178	124.946
P01C04		98	99.3	99.1772	98.8257	129.4	102.9	103.723	112.008
P01C09		93.8	105.3	103.808	100.969	132.9	121.5	120.937	125.112
P03F10		100.9	98.2501	101.085	100.078	104.58	91.3155	98.535	98.1434
P01C02		97.2	103.7	106.653	102.518	115.9	97.5	112.046	108.482
P01E02		90.5	102.5	110.743	101.248	133.7	109	140.78	127.827
P01F05		84	100.7	108.228	97.6425	86.3	90.8	99.0802	92.0601
P01D03		97.2	99.1	100.635	98.9782	117.3	92.5	101.577	103.792
P03D10		102.016	101.344	101.949	101.77	108.812	119.836	197.134	141.927
P05B04		100	101.3	107.2	102.833	97.4	102.3	103.8	101.167
P02G08		91.0848	96.6158	100.219	95.9734	75.8863	99.4364	91.8728	89.0652
P01D09		89.9	96	98.9892	94.9631	123.3	89.1	117.652	110.017
P02B10		88.2988	96.6158	92.4664	92.4603	98.5931	137.633	112.014	116.08
P03C08		105.237	98.6812	109.254	104.391	107.42	102.467	128.025	112.637
P05D11		99.1	102	101.5	100.867	102.1	110.1	105.4	105.867
P02D04		88.2988	106.005	97.4254	97.2432	122.454	312.21	202.898	212.52
P04B03		97.1	108.4	108.1	104.533	106.4	127.2	109.8	114.467
P05E11		95.9	104.7	105.4	102	116.9	111.6	112.6	113.7
P04E11		96.9	101.7	91.7	96.7667	202.5	433.1	124.1	253.233
P05G07		98	102.9	96.2	99.0333	110.2	196.3	143.1	149.867
P04G08		99.3	101.2	90.1	96.8667	132.7	176.9	191.2	166.933
P05F03		96.7	103.8	100	100.167	151.1	156.8	130	145.967
P04F07		100.9	99.6	90.7	97.0667	92.4	113.3	111.5	105.733
P02E08		96.4976	94.9735	98.9175	96.7962	135.369	142.142	138.587	138.699
P05G05		89.5	95.2	94.1	92.9333	130.7	135.4	133.4	133.167
P03B10		107.849	95.6886	106.458	103.332	98.3188	95.221	116.879	103.473
P02E04		87.7189	95.3882	88.9409	90.6827	148.227	258.798	258.869	221.965
P01G05		94.4	110.9	100.846	102.049	105.2	87.7	118.572	103.824
P04G06		100.2	104.4	98.9	101.167	102.3	123.9	119.3	115.167
P05C05	arzanol	97.6	100.4	101.3	99.7667	326.2	268.9	198.6	264.567
P04B06		99.8	102.7	79.2	93.9	99.8	111.4	96.1	102.433
P03G11		102.473	97.8189	99.5593	99.9503	135.478	88.9517	106.178	110.203
P02B07		96.9297	100.216	103.569	100.238	142.684	224.358	213.993	193.678
P01D05		98	109.2	107.099	104.766	111.8	100.4	135.304	115.835
P04B07		66.7	77.8	97.8	80.7667	210	210	141.5	187.167
P05E07		62	72.5	62.3	65.6	146.7	185.3	170.2	167.4
P01C11		92.7	101.6	102.515	98.9384	104	93.4	95.8826	97.7609
P01C05		83.8	93.7	104.02	93.8399	157	124.1	144.196	141.765
P03D06		96.3226	104.311	103.271	101.302	108	93.7821	103.822	101.868
P04D04		100.9	102.7	94	99.2	110.7	126.2	114.8	117.233
P02D07		102.035	100.216	95.1141	99.1217	113.45	147.714	135.194	132.119
P02G05		97.3618	98.507	101.77	99.2129	71.4406	103.068	89.1166	87.8752
P01E06		93.3	98.2	105.994	99.1648	107.2	101	99.8248	102.675
P02F02		95.4287	97.6609	100.658	97.916	81.9077	116.907	116.042	104.952
P02G10		93.5411	95.3882	97.0012	95.3101	90.7991	155.041	129.47	125.103
P02D06		97.5779	96.8315	100.219	98.2096	112.071	98.3093	102.544	104.308
P03E02		98.2501	98.6812	101.729	99.5534	107.826	97.5848	106.369	103.927
P02E11		102.263	95.7863	97.4254	98.4915	104.558	207.389	162.898	158.282
P02C02		96.9297	100	99.7806	98.9034	96.0326	109.205	108.481	104.573
P05B02		101.8	108.9	112	107.567	199.3	292.3	257.3	249.633
P02B11		93.3364	100.216	100.219	97.9238	92.4592	116.907	112.226	107.197
P04E05		98	98.6	97.6	98.0667	103	116.6	111.9	110.5
P04B08		99.6	101.5	96.9	99.3333	94.7	99.6	97.2	97.1667
P04E06		99.1	103	92.5	98.2	91.4	110.1	100	100.5
P05C11		100.2	103.5	104.5	102.733	100.6	109.7	100.8	103.7
P03F06		98.6812	98.2501	100.644	99.1918	120.58	93.628	109.682	107.963
P05C10		102.7	104.2	109.1	105.333	165.9	116.1	111.8	131.267
P01F10		92.5	108.9	101.269	100.89	82.4	82	86.2024	83.5341
P05F09		98.5	102.2	105.4	102.033	90.8	101.4	96.7	96.3
P03E11		106.657	98.4656	99.1356	101.42	99.8261	90.4933	110.51	100.276
P04G10		93.1	99.4	90.1	94.2	113.9	158.8	121.4	131.367
P01D11		87.5	105.6	99.6004	97.5668	109.5	89.4	97.1967	98.6989
P01C08		92.7	100.4	96.1683	96.4228	99.1	93.8	98.5107	97.1369
P05E04		97.8	100.4	101.8	100	137.1	133.1	123.8	131.333
P01B06		92.5	102	100.423	98.3077	103.8	99.6	105.344	102.915
P05E05		99.3	100.4	95.8	98.5	91.5	110.1	105.8	102.467
P03E07		81.2072	100	92.7797	91.329	126.899	120.298	153.503	133.567
P01F04		86.2	96.7	100.423	94.441	98.8	87.4	106.57	97.5901
P03B11		108.09	95.0545	103.949	102.365	103.014	92.5488	105.987	100.517
P04B09		90.5	97.2	100.7	96.1333	186.4	141.6	113.4	147.133
P01E07		91.9	99.8	105.125	98.9415	123.5	93.6	108.016	108.372
P03D08		101.572	102.244	102.61	102.142	119.652	103.649	103.822	109.041
P05G04		96.5	102	107.7	102.067	98.4	105.3	99.8	101.167
P03C09		107.127	100.444	103.949	103.84	115.188	91.6752	106.815	104.56
P01G07		92.3	103	99.3888	98.2296	84.7	87.6	85.8958	86.0653
P02G09		92.0969	103.285	101.77	99.0505	90.6303	158.986	122.12	123.912
P05C04		113.4	112.7	107.2	111.1	348.2	936.3	624.3	636.267
P04G09		93.8	100.8	88.7	94.4333	100	132.1	112.8	114.967
P04E02		97.8	103.6	96.5	99.3	108	125.8	120.9	118.233
P02E03		100	96.4167	101.317	99.2444	88.1261	106.387	98.5159	97.6763
P01D02		95.4	94.5	97.1556	95.6852	97.7	76.9	83.4866	86.0289
P04B11		100	101.7	94	98.5667	106	130.1	115	117.033
P01F06		90.1	103	104.02	99.0399	127.1	90.8	84.7569	100.886
P05D10		100.9	106.5	104.2	103.867	529	361	417.2	435.733
P05C03		109.4	97.2	109.9	105.5	262.8	272.8	211.4	249
P01B02		98.2	104.6	107.334	103.378	125	107.8	111.651	114.817
P02F11		98.6695	96.8315	102.443	99.3146	76.6179	100	85.7244	87.4474
P01F11		101.6	126.3	115.491	114.464	287.8	267.9	372.536	309.412
P05G02		99.1	100.4	104.9	101.467	94.9	108.7	94	99.2
P03C07		103.386	97.6033	102.39	101.126	96.4638	95.3751	104.586	98.8083
P05E03		95.9	100.9	100.7	99.1667	96.5	111.4	111.1	106.333
P02D09		101.808	93.9615	96.1527	97.3074	90.6303	123.732	108.905	107.756
P04F02		100	101.1	91.3	97.4667	87.8	114.8	114.8	105.8
P04F03		95.9	104.9	93.8	98.2	89.5	115	119.1	107.867
P04F04		100.4	103.6	94.8	99.6	88.5	124.1	125.4	112.667
P05F06		99.1	102.9	104.5	102.167	97.9	106.4	98	100.767
P05F05		102	104.4	106.8	104.4	107.5	104.9	103.5	105.3
P05B03		102	98.3	105.8	102.033	108.3	99.8	107.2	105.1
P01E04		91.5	102	103.597	99.0322	111.8	103.9	96.9777	104.226
P01E11		86	100.7	98.378	95.026	124.2	97.7	141.349	121.083
P05D02		98.2	102.6	103.1	101.3	92.4	106	96.9	98.4333
P02E06		72.5154	71.0186	69.9386	71.1575	98.1992	154.101	140.424	130.908
P01G04		65	71.9	103.385	80.095	129.4	107.1	125.493	120.664
P04C02		66.4	77.3	74.2	72.6333	125.7	157.3	137	140
P01E10		89.3	94.5	104.466	96.0888	103	87.7	117.652	102.784
P05G10		99.6	102.4	101.1	101.033	108.7	118.3	101.5	109.5
P01C03		94.8	105.6	103.597	101.332	103.8	97	110.994	103.931
P02G11		97.1458	99.7843	101.317	99.4156	77.6871	104.383	94.841	92.3038
P03F11		102.016	98.4656	101.949	100.81	101.913	92.9085	105.223	100.015
P03B05		109.549	98.0345	99.7797	102.454	136.754	96.6598	106.815	113.41
P02G07		95.8608	96.002	100.219	97.3607	76.7586	101.691	87.0671	88.5055
P05F04		97.4	104.7	105.1	102.4	130	125.4	115.9	123.767
P04F05		95	104	93.1	97.3667	97.2	122.4	118.6	112.733
P05B11		101.3	101.5	105.8	102.867	107.5	114.6	109.1	110.4
P05D05		136.2	136.1	104.9	125.733	3510	2566.3	1995	2690.43
P04C04		100.9	105.1	95	100.333	91.2	108	104.8	101.333
P03D02		102.701	98.0345	104.627	101.788	91.8841	93.7821	105.987	97.2178
P05G03		93.6	98.3	104.2	98.7	98.5	107.7	99.3	101.833
P01B11		27.6	100.4	83.5449	70.515	337.5	319.3	393.035	349.945
P05F08		97.6	104.4	106.8	102.933	99.3	106	97.8	101.033
P04C06		101.6	109.8	96.3	102.567	101.5	121.3	101.9	108.233
P02D02		100.898	98.507	97.0012	98.8022	98.3962	113.4	104.099	105.298
P03D05		101.788	98.0345	102.61	100.811	107.594	91.1614	98.1529	98.9695
P01G09		94	99.1	100.846	97.9821	266.1	307.6	202.497	258.732
P05F10		93.8	102.2	105.8	100.6	101.1	114.4	96.9	104.133
P01D04		92.3	104.8	103.173	100.091	112.3	92.9	106.176	103.792
P02B09		95.008	103.965	100.658	99.877	83.202	109.455	95.265	95.9741
P02C10		96.7137	92.9662	100.878	96.8525	74.9859	113.838	100.636	96.4868
P03G06		102.016	100.444	103.051	101.837	96.4638	95.7348	98.1529	96.7838
P02F04		94.7919	99.7843	100.878	98.4846	156.331	264.746	194.346	205.141
P03D07		105.478	100.672	104.407	103.519	103.014	95.3751	105.223	101.204
P02E02		91.0848	94.5753	98.9175	94.8592	80.6134	111.271	102.686	98.19
P01D08		91.3	103	104.89	99.7298	182.4	109.9	316.995	203.098
P03E03		102.244	101.788	102.169	102.067	105.623	95.3751	105.032	102.01
P03G03		99.3406	99.125	101.085	99.8501	105.971	91.6752	110.064	102.57
P02D05		102.957	114.151	111.118	109.408	193.613	311.584	307.562	270.92
P04C05		99.3	102.7	96.9	99.6333	93.3	109.7	104	102.333
P04E03		96.1	104.2	99.1	99.8	247.4	307.7	267.9	274.333
P04C03		99.6	101.9	94.4	98.6333	102.5	120.4	99.5	107.467
P01F09		87.2	104.4	101.058	97.5526	91.2	94.8	97.7223	94.5741
P02G06		99.113	98.9383	103.569	100.54	76.9274	100	89.47	88.7991
P03E10		101.572	99.5689	99.5593	100.234	103.42	90.4933	105.605	99.8396
P02C07		15.3286	105.325	94.7045	71.7861	42.1497	101.503	111	84.8842
P04C07		102.5	98.6	90.1	97.0667	93.3	103.2	108.8	101.767
P02B04		96.0655	101.526	96.3721	97.988	88.2949	105.573	107.279	100.382
P04D07		103.4	105.1	99.3	102.6	103.4	120.7	106.2	110.1
P02D03		204.549	162.127	152.648	173.108	226.365	540.952	542.756	436.691
P03E05		103.386	95.0545	103.271	100.57	110.899	103.649	119.108	111.218
P04C09		101.1	102.1	96.1	99.7667	89.5	106.5	107.4	101.133
P03D09		100.672	99.5689	103.508	101.25	94.6667	97.5848	101.529	97.9267
P03F09		92.176	106.176	111.898	103.417	224.348	209.764	280.701	238.271
P02F08		97.1458	98.2913	99.3563	98.2645	83.7085	105.009	97.0318	95.2499
P01D06		98.5	104.4	110.508	104.469	124.2	95.7	110.337	110.079
P01C06		101.1	112.2	122.026	111.775	309.5	289.5	362.724	320.575
P04C11		105.3	104.9	99.1	103.1	124.1	134.1	124.6	127.6
P04C10		115.7	140.1	130.4	128.733	329.5	330.9	408.1	356.167
P02D11		97.1458	98.9383	102.443	99.509	91.1649	108.391	102.686	100.747
P03G10		101.344	100.444	104.627	102.138	105.797	92.5488	105.987	101.444
P01G11		89.5	104.8	97.9549	97.4183	88.1	89.3	91.7652	89.7217
P01E03		90.7	98.2	97.7668	95.5556	131.9	114.4	119.755	122.018
P05B09		104.3	105.8	106.8	105.633	318.5	244	214	258.833
P03F04		104.311	103.157	103.051	103.507	115.42	101.542	114.713	110.558
P05C07		98.7	103.1	106.1	102.633	105.3	103.1	98.9	102.433
P05C08		100	106	106.8	104.267	89.1	108.4	97.8	98.4333
P02B02		93.3364	100.431	96.5769	96.7815	140.602	188.854	152.65	160.702
P05E08		97.4	107.5	110.6	105.167	100.6	107.2	95.6	101.133
P01G10		92.9	105.6	97.9549	98.8183	97.9	94.8	88.6991	93.7997
P03C04		111.273	96.3226	110.441	106.012	93.6232	94.6557	107.834	98.7044
P01B05		95.2	101.6	105.548	100.783	108.5	101.3	111.213	107.004
P04E10		99.3	105.5	95.2	100	122.5	154.9	128.7	135.367
P03B07		111.273	96.107	98.7119	102.031	217.623	93.4224	111.529	140.858
P05E06		92.3	95.6	88.4	92.1	152.6	120.8	137.2	136.867
P02G03		98.897	97.8766	98.9175	98.5637	76.1677	100.376	92.0141	89.5192
P01B03		97.2	103	102.962	101.054	110.7	104.5	103.723	106.308
P01B08		96.1	103.7	101.058	100.286	110.3	98.3	105.344	104.648
P04E09		112.9	117.7	107.6	112.733	96.3	170.6	132.1	133
P03C05		115.851	98.6812	108.542	107.691	107.594	110.175	125.35	114.373
P04G02		99.8	105.3	95.7	100.267	98.3	106.4	97.4	100.7
P05E02		101.8	103.3	98.5	101.2	118.9	125.7	118.8	121.133
P02C03		95.4287	101.311	101.77	99.5031	73.6916	110.269	103.322	95.7608
P01B09		78.1	96.9	102.962	92.654	142	92.7	111.213	115.304
P03B03*		112.021	104.44	101.949	106.137	111.536	94.1418	110.51	105.396
P05B08		105.3	101.1	105.1	103.833	95.8	111.1	106.4	104.433
P04G03		98.2	99.6	94	97.2667	101.7	100.5	103.3	101.833
P02F07		92.0969	99.5687	97.0012	96.2222	72.8194	108.015	100.777	93.8706
P04F09		99.1	105.1	89.9	98.0333	88.2	103.7	109.8	100.567
P04F08		98.9	106.4	93.4	99.5667	87.5	109.7	109.6	102.267
P05D07		98	103.5	99.1	100.2	129	121.5	118.3	122.933
P04D02		114.9	113.1	109.8	112.6	251.1	280	243.5	258.2
P05D04		98	103.5	105.8	102.433	105.5	112.4	106.4	108.1
P04B04		79.2	91.7	88.5	86.4667	157.6	226.9	195.6	193.367
P03D04		107.127	99.125	102.39	102.88	111.304	99.4347	114.076	108.272
P05G06		97.8	101.5	106.8	102.033	94	108.4	98.7	100.367
P01D10		87.9	100.4	101.269	96.5231	118	106.3	99.2554	107.852
P04D03		101.1	103.2	92.9	99.0667	94.3	105.7	101.3	100.433
P04D05		105	104.4	96.5	101.967	104.3	115.9	111.9	110.7
P04D06		99.3	101.9	101.6	100.933	93.1	104.9	100.2	99.4
P01G02		96.9	107.2	101.457	101.852	134.2	113.9	141.349	129.816
P03E08		103.842	96.3226	101.085	100.417	95.7681	92.0349	99.6178	95.807
P03B04		108.572	94.6361	102.39	101.866	115.42	98.5098	111.338	108.423
P02E07		97.3618	100	98.9175	98.7598	86.7473	105.573	97.8092	96.7098
P04F06		144.9	152.4	142.5	146.6	158.2	196	180	178.067
P05G08		98.2	102.4	102.7	101.1	103.3	99.5	96	99.6
P01G06		89.9	104.1	98.7776	97.5925	250.3	283.9	289.181	274.46
P05F07		99.3	107	107.2	104.5	96.1	105.6	103.7	101.8
P02C09		95.6448	96.6158	97.206	96.4888	163.534	356.982	284.947	268.488
P05B10		103.6	101.1	108.9	104.533	125	116.5	110.1	117.2
P05G09		99.1	100.7	104.5	101.433	94.5	107.4	97.4	99.7667
P05B05		111.3	123.4	132.6	122.433	334.1	379.3	289.7	334.367
P02B05		90.0728	101.526	101.551	97.7165	102.251	193.425	187.986	161.221
P05B07		103.9	102.6	101.3	102.6	89.1	105.8	101.7	98.8667
P03G04		101.572	98.9095	103.508	101.33	101.913	93.4224	112.548	102.628
P04G05		101.3	103.8	90.7	98.6	91.6	105.9	106	101.167
P05D08		94.2	103.1	98.9	98.7333	101.1	116.9	106.6	108.2
P04E08		95	101.2	93.1	96.4333	90.2	115.5	105	103.567
P04D08		100.2	103.2	96.5	99.9667	100.2	121.6	114.6	112.133
P04E07		96.1	101.9	95	97.6667	91	107	99.5	99.1667
P01D07		92.3	101.6	100.212	98.0372	112	89.4	93.7363	98.3788
P02E09		95.6448	96.002	100.658	97.435	77.9685	106.387	96.8905	93.7486
P02F06		95.6448	97.6609	100.878	98.0611	32.78	67.8773	94.3463	65.0012
P02G04		98.0214	100.216	104.93	101.056	79.516	102.254	91.3074	91.0259
P03C06		105.478	94.2176	106.915	102.204	93.7971	99.2292	111.338	101.455
P05C06		76.5	85.3	78.5	80.1	140.5	130.6	133.4	134.833
P05C02		102.5	103.1	108.7	104.767	103.1	112.4	98.9	104.8
P04B05		98.9	100.4	98	99.1	98.3	107.6	102.4	102.767
P02E05*		95.4287	98.9383	102.7	99.0223	89.7299	118.472	105.654	104.619
P04D10		95	103.2	96.9	98.3667	94.7	108.4	107.4	103.5
P03F08		81.5623	85.9371	79.5254	82.3416	147.478	144.09	168.408	153.325
P01B07		95.9	97.6	97.3672	96.9557	103.5	102.9	109.286	105.229
P03C02		111.514	96.5255	105.305	104.448	94.8406	92.0349	106.624	97.8332
P01C07		91.5	97.3	95.7687	94.8562	102.7	98.1	103.154	101.318
P02C05		103.184	96.8315	99.7806	99.932	77.9685	102.442	94.841	91.7505
P03F02		101.788	99.125	100.864	100.592	110.087	104.471	114.904	109.821
P02C08		112.145	96.8315	98.9175	102.631	188.21	531.371	451.59	390.391
P01F02		104.8	102	98.7776	101.859	351.7	286.4	384.363	340.821
P03B08		111.768	91.9731	102.831	102.19	373.681	291.675	366.242	343.866
P04G07		88.7	102.5	89.7	93.6333	169.8	228.6	196.4	198.267
P02C04		98.6695	96.4167	100.878	98.6547	98.0023	138.948	130.177	122.376
