# Supplementary material for: High-throughput screening for natural compound-based autophagy modulators reveals novel chemotherapeutic mode of action for arzanol
Source: Cell Death Dis. 2021 May 31;12(6):560. doi: 10.1038/s41419-021-03830-5 (PMC8167120; doi:10.1038/s41419-021-03830-5)
Supplement: Supplementary file 4 — Supplementary Table 2 [file 41419_2021_3830_MOESM4_ESM.xlsx]

## Sheet: Targets 
Accession	Description	Mass	Mascot Score	Matches	Matches (sig)	Sequence	Seq (sig)	empai	Method of Identification	Sample
1433E_HUMAN	14-3-3 protein epsilon OS=Homo sapiens GN=YWHAE PE=1 SV=1	29326	122	4	4	2	2	0.47	AP-MS	HeLa, 2 h EBSS
1433T_HUMAN	14-3-3 protein theta OS=Homo sapiens GN=YWHAQ PE=1 SV=1	28032	96	5	4	2	2	0.49	AP-MS	HeLa, DMEM
1433T_HUMAN	14-3-3 protein theta OS=Homo sapiens GN=YWHAQ PE=1 SV=1	28032	124	6	4	2	2	0.8	AP-MS	HeLa, 2 h EBSS
RM50_HUMAN	39S ribosomal protein L50, mitochondrial OS=Homo sapiens OX=9606 GN=MRPL50 PE=1 SV=2	18484	210	10	7	2	2	0.78	AP-MS	mitochondria
RS2_MOUSE	40S ribosomal protein S2 OS=Mus musculus GN=Rps2 PE=1 SV=3	31497	117	5	5	1	1	0.2	AP-MS	MEF, 2 h EBSS
RS27A_HUMAN	Ubiquitin-40S ribosomal protein S27a OS=Homo sapiens OX=9606 GN=RPS27A PE=1 SV=2	18296	103	3	2	2	1	0.34	AP-MS	HeLa, DMEM
RS4X_HUMAN	40S ribosomal protein S4, X isoform OS=Homo sapiens GN=RPS4X PE=1 SV=2	29807	195	9	7	3	3	0.74	AP-MS	HeLa, 2 h EBSS
RS4X_MOUSE	40S ribosomal protein S4, X isoform OS=Mus musculus GN=Rps4x PE=1 SV=2	29807	99	5	3	2	2	0.45	AP-MS	MEF , DMEM
RS5_MOUSE	40S ribosomal protein S5 OS=Mus musculus GN=Rps5 PE=1 SV=3	23046	174	3	3	1	1	0.26	AP-MS	MEF, 2 h EBSS
RS6_MOUSE	40S ribosomal protein S6 OS=Mus musculus GN=Rps6 PE=1 SV=1	28834	109	2	2	1	1	0.22	AP-MS	MEF , DMEM
RS7_HUMAN	40S ribosomal protein S7 OS=Homo sapiens GN=RPS7 PE=1 SV=1	22113	83	3	2	1	1	0.28	AP-MS	HeLa, DMEM
RS7_MOUSE	40S ribosomal protein S7 OS=Mus musculus GN=Rps7 PE=2 SV=1	22113	137	6	3	2	2	0.63	AP-MS	MEF, 2 h EBSS
RSSA_HUMAN	40S ribosomal protein SA OS=Homo sapiens GN=RPSA PE=1 SV=4	32947	92	2	2	2	2	0.39	AP-MS	HeLa, 6 h EBSS
RL14_MOUSE	60S ribosomal protein L14 OS=Mus musculus GN=Rpl14 PE=1 SV=3	23663	132	5	4	2	2	0.59	AP-MS	MEF, 2 h EBSS
RL14_MOUSE	60S ribosomal protein L14 OS=Mus musculus GN=Rpl14 PE=1 SV=3	23663	80	4	3	2	2	0.58	AP-MS	MEF , DMEM
RL15_MOUSE	60S ribosomal protein L15 OS=Mus musculus GN=Rpl15 PE=2 SV=4	24245	86	4	4	1	1	0.28	AP-MS	MEF , DMEM
RL18_HUMAN	60S ribosomal protein L18 OS=Homo sapiens GN=RPL18 PE=1 SV=2	21735	260	9	7	1	1	0.3	AP-MS	HeLa, 2 h EBSS
RL18_MOUSE	60S ribosomal protein L18 OS=Mus musculus GN=Rpl18 PE=1 SV=3	21688	148	5	5	1	1	0.28	AP-MS	MEF, 2 h EBSS
RL18_MOUSE	60S ribosomal protein L18 OS=Mus musculus GN=Rpl18 PE=1 SV=3	21688	236	4	4	1	1	0.32	AP-MS	MEF , DMEM
RL18A_HUMAN	60S ribosomal protein L18a OS=Homo sapiens GN=RPL18A PE=1 SV=2	21034	75	6	4	3	2	0.69	AP-MS	HeLa, DMEM
RL19_MOUSE	60S ribosomal protein L19 OS=Mus musculus GN=Rpl19 PE=1 SV=1	23565	167	2	2	1	1	0.26	AP-MS	MEF , DMEM
RL24_HUMAN	60S ribosomal protein L24 OS=Homo sapiens GN=RPL24 PE=1 SV=1	17882	94	4	3	2	2	0.85	AP-MS	HeLa, DMEM
RL24_MOUSE	60S ribosomal protein L24 OS=Mus musculus GN=Rpl24 PE=1 SV=2	17882	77	2	2	2	2	0.83	AP-MS	MEF, 2 h EBSS
RL7_MOUSE	60S ribosomal protein L7 OS=Mus musculus GN=Rpl7 PE=1 SV=2	31457	84	4	4	1	1	0.19	AP-MS	MEF, 2 h EBSS
RL7_MOUSE	60S ribosomal protein L7 OS=Mus musculus GN=Rpl7 PE=1 SV=2	53726	88	9	6	3	2	0.43	AP-MS	MEF, 2 h EBSS
6PGD_HUMAN	6-phosphogluconate dehydrogenase, decarboxylating OS=Homo sapiens GN=PGD PE=1 SV=3	53619	117	2	2	1	1	0.11	AP-MS	HeLa, 6 h EBSS
6PGD_MOUSE	6-phosphogluconate dehydrogenase, decarboxylating OS=Mus musculus GN=Pgd PE=1 SV=3	53726	85	1	1	1	1	0.1	AP-MS	MEF, 2 h EBSS
GRP78_HUMAN	78 kDa glucose-regulated protein OS=Homo sapiens GN=HSPA5 PE=1 SV=2	72402	267	7	5	4	2	0.17	AP-MS	HeLa, 2 h EBSS
GRP78_HUMAN	78 kDa glucose-regulated protein OS=Homo sapiens GN=HSPA5 PE=1 SV=2	72402	129	4	4	2	2	0.16	AP-MS	HeLa, 6 h EBSS
GRP78_MOUSE	78 kDa glucose-regulated protein OS=Mus musculus GN=Hspa5 PE=1 SV=3	72492	579	27	19	11	8	0.86	AP-MS	MEF , DMEM
AN32A_HUMAN	Acidic leucine-rich nuclear phosphoprotein 32 family member A OS=Homo sapiens OX=9606 GN=ANP32A PE=1 SV=1	28682	186	5	5	1	1	0.21	AP-MS	HeLa, DMEM
AN32E_HUMAN	Acidic leucine-rich nuclear phosphoprotein 32 family member E OS=Homo sapiens OX=9606 GN=ANP32E PE=1 SV=1	30902	190	2	2	1	1	0.2	AP-MS	HeLA, 6h EBSS
ACTA_HUMAN	Actin, aortic smooth muscle OS=Homo sapiens GN=ACTA2 PE=1 SV=1	42381	1782	61	42	4	3	0.68	AP-MS	HeLa, 6 h EBSS
ACTA_MOUSE	Actin, aortic smooth muscle OS=Mus musculus GN=Acta2 PE=1 SV=1	42381	612	24	13	3	1	0.13	AP-MS	MEF, 2 h EBSS
ACTA_MOUSE	Actin, aortic smooth muscle OS=Mus musculus GN=Acta2 PE=1 SV=1	42381	512	7	1	3	1	0.13	AP-MS	MEF , DMEM
ARP3B_HUMAN	Actin-related protein 3B OS=Homo sapiens GN=ACTR3B PE=2 SV=1	48090	77	4	2	1	1	0.13	AP-MS	HeLa, 6 h EBSS
ARP3B_MOUSE	Actin-related protein 3B OS=Mus musculus GN=Actr3b PE=1 SV=1	48062	73	2	2	1	1	0.12	AP-MS	MEF , DMEM
CAP1_MOUSE	Adenylyl cyclase-associated protein 1 OS=Mus musculus GN=Cap1 PE=1 SV=4	51875	76	9	3	3	1	0.11	AP-MS	MEF, 2 h EBSS
CAP1_MOUSE	Adenylyl cyclase-associated protein 1 OS=Mus musculus GN=Cap1 PE=1 SV=4	51875	80	3	2	1	1	0.11	AP-MS	MEF , DMEM
ADT1_HUMAN	ADP/ATP translocase 1 OS=Homo sapiens GN=SLC25A4 PE=1 SV=4	33271	194	8	6	2	2	0.4	AP-MS	HeLa, 6 h EBSS
ADT1_MOUSE	ADP/ATP translocase 1 OS=Mus musculus GN=Slc25a4 PE=1 SV=4	33111	386	13	12	3	2	0.38	AP-MS	MEF, 2 h EBSS
ADT2_HUMAN	ADP/ATP translocase 2 OS=Homo sapiens GN=SLC25A5 PE=1 SV=7	33059	508	17	16	4	3	0.72	AP-MS	HeLa, DMEM
ADT2_MOUSE	ADP/ATP translocase 2 OS=Mus musculus GN=Slc25a5 PE=1 SV=3	33138	562	15	14	2	1	0.17	AP-MS	MEF, 2 h EBSS
ADT2_MOUSE	ADP/ATP translocase 2 OS=Mus musculus GN=Slc25a5 PE=1 SV=3	33138	393	14	13	2	2	0.4	AP-MS	MEF , DMEM
ADT4_HUMAN	ADP/ATP translocase 4 OS=Homo sapiens GN=SLC25A31 PE=2 SV=1	35285	181	6	5	2	1	0.17	AP-MS	HeLa, 6 h EBSS
ACTN1_HUMAN	Alpha-actinin-1 OS=Homo sapiens GN=ACTN1 PE=1 SV=2	103563	208	34	32	5	5	0.29	AP-MS	HeLa,DMEM
ACTN1_HUMAN	Alpha-actinin-1 OS=Homo sapiens GN=ACTN1 PE=1 SV=2	103563	1291	7	5	3	2	0.12	AP-MS	HeLa, 6 h EBSS
ACTN4_HUMAN	Alpha-actinin-4 OS=Homo sapiens GN=ACTN4 PE=1 SV=2	105245	320	14	9	6	3	0.16	AP-MS	HeLa, DMEM
ACTN4_MOUSE	Alpha-actinin-4 OS=Mus musculus GN=Actn4 PE=1 SV=0	105368	133	9	4	4	3	0.16	AP-MS	MEF , DMEM
ANXA1_MOUSE	Annexin A1 OS=Mus musculus GN=Anxa1 PE=1 SV=2	38995	169	3	3	2	2	0.31	AP-MS	MEF , DMEM
ANXA2_HUMAN	Annexin A2 OS=Homo sapiens GN=ANXA2 PE=1 SV=2	38808	529	3	3	2	2	0.34	AP-MS	HeLa, DMEM
ANXA2_HUMAN	Annexin A2 OS=Homo sapiens GN=ANXA2 PE=1 SV=2	38808	93	16	14	3	2	0.33	AP-MS	HeLa, 6 h EBSS
ANXA2_HUMAN	Annexin A2 OS=Homo sapiens OX=9606 GN=ANXA2 PE=1 SV=2	38808	302	10	9	3	3	0.53	AP-MS	mitochondria
ANXA5_HUMAN	Annexin A5 OS=Homo sapiens GN=ANXA5 PE=1 SV=2	35971	254	14	12	5	4	0.86	AP-MS	HeLa, 6 h EBSS
ANXA5_HUMAN	Annexin A5 OS=Homo sapiens GN=ANXA5 PE=1 SV=2	35971	156	20	12	6	3	0.6	AP-MS	HeLa, DMEM
CPSM_MOUSE	Carbamoyl-phosphate synthase [ammonia], mitochondrial OS=Mus musculus GN=Cps1 PE=1 SV=2	165711	60	2	2	1	1	0.03	AP-MS	MEF, 2 h EBSS
QCR6_HUMAN	Cytochrome b-c1 complex subunit 6, mitochondrial OS=Homo sapiens OX=9606 GN=UQCRH PE=1 SV=2	11017	80	2	2	1	1	0.62	AP-MS	mitochondria
UQCC1_HUMAN	Ubiquinol-cytochrome-c reductase complex assembly factor 1 OS=Homo sapiens OX=9606 GN=UQCC1 PE=1 SV=3	34977	66	4	1	3	1	0.14	AP_MS	mitochondria
CYC_HUMAN	Cytochrome c OS=Homo sapiens OX=9606 GN=CYCS PE=1 SV=2	11855	73	2	2	1	1	0.56	AP-MS	mitochondria
CKAP4_MOUSE	Cytoskeleton-associated protein 4 OS=Mus musculus GN=Ckap4 PE=1 SV=1	63711	52	5	2	3	1	0.09	AP-MS	MEF, 2 h EBSS
CKAP4_MOUSE	Cytoskeleton-associated protein 4 OS=Mus musculus GN=Ckap4 PE=1 SV=2	63711	131	4	2	3	1	0.1	AP-MS	MEF , DMEM
P5CS_MOUSE	Delta-1-pyrroline-5-carboxylate synthase OS=Mus musculus GN=Aldh18a1 PE=1 SV=2	87782	586	11	10	2	1	0.07	AP-MS	MEF, 2 h EBSS
P5CS_MOUSE	Delta-1-pyrroline-5-carboxylate synthase OS=Mus musculus GN=Aldh18a1 PE=1 SV=2	87782	187	9	7	4	3	0.21	AP-MS	MEF , DMEM
RPN2_MOUSE	Dolichyl-diphosphooligosaccharide--protein glycosyltransferase subunit 2 OS=Mus musculus GN=Rpn2 PE=1 SV=0	69134	107	4	2	1	1	0.09	AP-MS	MEF. DMEM
RPN2_MOUSE	Dolichyl-diphosphooligosaccharide--protein glycosyltransferase subunit 2 OS=Mus musculus GN=Rpn2 PE=1 SV=1	69134	119	2	2	1	1	0.08	AP-MS	MEF, 2 h EBSS
ECI1_HUMAN	Enoyl-CoA delta isomerase 1, mitochondrial OS=Homo sapiens GN=ECI1 PE=1 SV=1	33080	96	2	2	1	1	0.2	AP-MS	HeLa, DMEM
ECI1_HUMAN	Enoyl-CoA delta isomerase 1, mitochondrial OS=Homo sapiens GN=ECI1 PE=1 SV=1		85	2	2	1	1	0.18	AP-MS	HeLa, 2 h EBSS
IF4A1_MOUSE	Eukaryotic initiation factor 4A-I OS=Mus musculus GN=Eif4a1 PE=1 SV=1	46353	161	5	3	3	2	0.26	AP-MS	MEF, 2 h EBSS
IF4B_HUMAN	Eukaryotic translation initiation factor 4B OS=Homo sapiens OX=9606 GN=EIF4B PE=1 SV=2	69167	127	2	2	1	1	0.08	AP-MS	mitochondria
IF4H_HUMAN	Eukaryotic translation initiation factor 4H OS=Homo sapiens OX=9606 GN=EIF4H PE=1 SV=5	27425	242	4	4	1	1	0.22	AP-MS	mitochondria
FLNA_HUMAN	Filamin-A OS=Homo sapiens GN=FLNA PE=1 SV=4	283301	78	14	5	6	3	0.06	AP-MS	HeLa, 6 h EBSS
FLNB_MOUSE	Filamin-B OS=Mus musculus GN=Flnb PE=1 SV=3	280103	451	16	8	4	2	0.04	AP-MS	MEF , DMEM
ENOG_HUMAN	Gamma-enolase OS=Homo sapiens GN=ENO2 PE=1 SV=2	47581	55	8	7	2	2	0.27	AP-MS	HeLa, 2h EBSS
ENOG_HUMAN	Gamma-enolase OS=Homo sapiens GN=ENO2 PE=1 SV=3	47581	550	10	6	8	5	2.01	AP-MS	HeLa, 6 h EBSS
G6PI_HUMAN	Glucose-6-phosphate isomerase OS=Homo sapiens GN=GPI PE=1 SV=4	63335	144	3	2	2	1	0.09	AP-MS	HeLa, 2 h EBSS
G6PI_MOUSE	Glucose-6-phosphate isomerase OS=Mus musculus GN=Gpi PE=1 SV=4	62955	162	2	2	1	1	0.09	AP-MS	MEF, 2 h EBSS
HS71A_MOUSE	Heat shock 70 kDa protein 1A OS=Mus musculus GN=Hspa1a PE=1 SV=2	70321	705	17	15	3	3	0.25	AP-MS	MEF, 2 h EBSS
HS71A_MOUSE	Heat shock 70 kDa protein 1A OS=Mus musculus GN=Hspa1a PE=1 SV=3	70321	226	10	5	5	2	0.17	AP-MS	MEF , DMEM
HS71L_MOUSE	Heat shock 70 kDa protein 1-like OS=Mus musculus GN=Hspa1l PE=1 SV=4	70992	108	4	4	2	2	0.17	AP-MS	MEF, 2 h EBSS
HSP74_MOUSE	Heat shock 70 kDa protein 4 OS=Mus musculus GN=Hspa4 PE=1 SV=1	94872	159	4	2	3	1	0.06	AP-MS	MEF, 2 h EBSS
HSP7C_MOUSE	Heat shock cognate 71 kDa protein OS=Mus musculus GN=Hspa8 PE=1 SV=1	71055	265	4	4	2	2	0.17	AP-MS	MEF, 2 h EBSS
TRAP1_HUMAN	Heat shock protein 75 kDa, mitochondrial OS=Homo sapiens GN=TRAP1 PE=1 SV=3	80345	116	4	2	3	1	0.07	AP-MS	HeLa, DMEM
HS90A_HUMAN	Heat shock protein HSP 90-alpha OS=Homo sapiens GN=HSP90AA1 PE=1 SV=5	85006	1303	62	42	10	9	0.78	AP-MS	HeLa, DMEM
HS90A_MOUSE	Heat shock protein HSP 90-alpha OS=Mus musculus GN=Hsp90aa1 PE=1 SV=4	85134	789	41	34	6	4	0.39	AP-MS	MEF, 2 h EBSS
HS90A_MOUSE	Heat shock protein HSP 90-alpha OS=Mus musculus GN=Hsp90aa1 PE=1 SV=4	85134	1372	18	15	6	5	0.39	AP-MS	MEF , DMEM
HS90_HUMAN	Heat shock protein HSP 90-beta OS=Homo sapiens GN=HSP90AB1 PE=1 SV=4	85006	295	31	25	4	3	0.21	AP-MS	HeLa, DMEM
HS90B_HUMAN	Heat shock protein HSP 90-beta OS=Homo sapiens GN=HSP90AB1 PE=1 SV=4	83554	562	10	8	3	3	0.21	AP-MS	HeLa, 2 h EBSS
HS90B_MOUSE	Heat shock protein HSP 90-beta OS=Mus musculus GN=Hsp90ab1 PE=1 SV=3	83571	431	75	28	6	5	0.41	AP-MS	MEF, 2 h EBSS
ROA1_HUMAN	Heterogeneous nuclear ribonucleoprotein A1 OS=Homo sapiens GN=HNRNPA1 PE=1 SV=5	38837	95	4	4	2	2	0.33	AP-MS	HeLa, 6 h EBSS
HNRPD_MOUSE	Heterogeneous nuclear ribonucleoprotein D0 OS=Mus musculus GN=Hnrnpd PE=1 SV=2	38501	73	4	3	2	1	0.16	AP-MS	MEF, 2 h EBSS
HNRH1_HUMAN	Heterogeneous nuclear ribonucleoprotein H OS=Homo sapiens GN=HNRNPH1 PE=1 SV=4	49484	67	1	1	1	1	0.11	AP-MS	HeLa, DMEM
HNRH1_HUMAN	Heterogeneous nuclear ribonucleoprotein H OS=Homo sapiens OX=9606 GN=HNRNPH1 PE=1 SV=4	49484	125	5	5	1	1	0.12	AP-MS	mitochondria
HNRPL_MOUSE	Heterogeneous nuclear ribonucleoprotein L OS=Mus musculus GN=Hnrnpl PE=1 SV=2	64550	75	1	1	1	1	0.09	AP-MS	MEF , DMEM
HNRPM_HUMAN	Heterogeneous nuclear ribonucleoprotein M OS=Homo sapiens GN=HNRNPM PE=1 SV=3	77749	171	6	3	2	1	0.07	AP-MS	HeLa, DMEM
IMB1_HUMAN	Importin subunit beta-1 OS=Homo sapiens GN=KPNB1 PE=1 SV=2	98420	148	4	2	3	1	0.06	AP-MS	HeLa, 2 h EBSS
IMB1_MOUSE	Importin subunit beta-1 OS=Mus musculus GN=Kpnb1 PE=1 SV=2	98377	145	3	2	2	1	0.06	AP-MS	MEF, 2 h EBSS
LPPRC_HUMAN	Leucine-rich PPR motif-containing protein, mitochondrial OS=Homo sapiens GN=LRPPRC PE=1 SV=3	159003	96	6	2	5	1	0.03	AP-MS	HeLa, DMEM
LPPRC_HUMAN	Leucine-rich PPR motif-containing protein, mitochondrial OS=Homo sapiens GN=LRPPRC PE=1 SV=3	159003	60	9	2	7	1	0.03	AP-MS	HeLa, 2 h EBSS
SYK_MOUSE	Lysine--tRNA ligase OS=Mus musculus GN=Kars PE=1 SV=1	68253	92	3	2	2	1	0.08	AP-MS	MEF, 2 h EBSS
SYK_MOUSE	Lysine--tRNA ligase OS=Mus musculus GN=Kars PE=1 SV=1	68253	75	2	2	1	1	0.08	AP-MS	MEF , DMEM
MDHM_HUMAN	Malate dehydrogenase, mitochondrial OS=Homo sapiens GN=MDH2 PE=1 SV=3	35937	112	4	3	2	1	0.17	AP-MS	HeLa, DMEM
MDHM_MOUSE	Malate dehydrogenase, mitochondrial OS=Mus musculus GN=Mdh2 PE=1 SV=3	36045	76	3	2	2	1	0.17	AP-MS	MEF, 2 h EBSS
NDUFS4_HUMAN	NADH dehydrogenase [ubiquinone] iron-sulfur protein 4, mitochondrial OS=Homo sapiens OX=9606 GN=NDUFS4 PE=1 SV=1	20095	65	8	7	4	4	1.17	AP-MS	mitochondria
NDUB9_HUMAN	NADH dehydrogenase [ubiquinone] 1 beta subcomplex subunit 9 OS=Homo sapiens OX=9606 GN=NDUFB9 PE=1 SV=3	22045	86	12	7	6	4	1.88	AP-MS	mitochondria										E79-81
NDUS8_HUMAN	NADH dehydrogenase [ubiquinone] iron-sulfur protein 8, mitochondrial OS=Homo sapiens OX=9606 GN=NDUFS8 PE=1 SV=1	24203	131	8	7	4	4	1.17	AP-MS	mitochondria
PRDX1_HUMAN	Peroxiredoxin-1 OS=Homo sapiens OX=9606 GN=PRDX1 PE=1 SV=1	22324	230	6	6	1	1	0.29	AP-MS	mitochondria
PRDX1_MOUSE	Peroxiredoxin-1 OS=Mus musculus GN=Prdx1 PE=1 SV=1	22390	85	5	3	2	2	0.62	AP-MS	MEF, 2 h EBSS
PRDX2_MOUSE	Peroxiredoxin-2 OS=Mus musculus GN=Prdx2 PE=1 SV=3	21936	246	4	3	2	1	0.28	AP-MS	MEF, 2 h EBSS
PRDX2_MOUSE	Peroxiredoxin-2 OS=Mus musculus GN=Prdx2 PE=1 SV=3	21936	68	7	7	2	2	0.72	AP-MS	MEF , DMEM
PSME3_HUMAN	Proteasome activator complex subunit 3 OS=Homo sapiens GN=PSME3 PE=1 SV=1	29602	169	7	7	2	2	0.46	AP-MS	HeLa, DMEM
PSA7_MOUSE	Proteasome subunit alpha type-7 OS=Mus musculus GN=Psma7 PE=1 SV=1	28009	64	1	1	1	1	0.22	AP-MS	MEF , DMEM
PSB1_HUMAN	Proteasome subunit beta type-1 OS=Homo sapiens GN=PSMB1 PE=1 SV=2	26700	98	2	2	1	1	0.23	AP-MS	HeLa, DMEM
PDIA3_HUMAN	Protein disulfide-isomerase A3 OS=Homo sapiens GN=PDIA3 PE=1 SV=4	57146	76	6	4	3	3	0.32	AP-MS	HeLa, 6 h EBSS
PDIA4_HUMAN	Protein disulfide-isomerase A4 OS=Homo sapiens GN=PDIA4 PE=1 SV=2	73229	148	17	8	4	2	0.16	AP-MS	HeLa, DMEM
PDIA6_HUMAN	Protein disulfide-isomerase A6 OS=Homo sapiens GN=PDIA6 PE=1 SV=1	48490	242	9	8	5	4	0.55	AP-MS	HeLa, 2 h EBSS
PDIA1_HUMAN	Protein disulfide-isomerase OS=Homo sapiens GN=P4HB PE=1 SV=3	57480	95	6	5	3	3	0.32	AP-MS	HeLa, 2 h EBSS
GDIB_HUMAN	Rab GDP dissociation inhibitor beta OS=Homo sapiens GN=GDI2 PE=1 SV=2	51087	132	6	2	4	1	0.11	AP-MS	HeLa, DMEM
GDIB_HUMAN	Rab GDP dissociation inhibitor beta OS=Homo sapiens GN=GDI2 PE=1 SV=2	51087	66	6	4	3	2	0.23	AP-MS	HeLa, 2 h EBSS
RAB1A_MOUSE	Ras-related protein Rab-1A OS=Mus musculus GN=Rab1A PE=1 SV=3	22891	85	5	2	2	2	0.3	AP-MS	MEF , DMEM
RAB1A_MOUSE	Ras-related protein Rab-1A OS=Mus musculus GN=Rab1A PE=1 SV=4	22891	63	5	2	2	1	0.3	AP-MS	MEF , DMEM
RAB1B_HUMAN	Ras-related protein Rab-1B OS=Homo sapiens OX=9606 GN=RAB1B PE=1 SV=1	22328	84	1	1	1	1	0.27	AP-MS	mitochondria
RAP1A_MOUSE	Ras-related protein Rap-1A OS=Mus musculus GN=Rap1a PE=1 SV=1	21316	132	26	20	11	11	10.18	AP-MS	MEF , DMEM
RAP1A_MOUSE	Ras-related protein Rap-1A OS=Mus musculus GN=Rap1a PE=1 SV=2	21316	84	2	2	1	1	0.32	AP-MS	MEF , DMEM
RP1BL_HUMAN	Ras-related protein Rap-1b-like protein OS=Homo sapiens OX=9606 PE=2 SV=1	21140	397	6	6	1	1	0.28	AP-MS	mitochondria
MTAP_HUMAN	S-methyl-5'-thioadenosine phosphorylase OS=Homo sapiens GN=MTAP PE=1 SV=2	31729	101	2	2	1	1	0.19	AP-MS	HeLa, 6 h EBSS
MTAP_MOUSE	S-methyl-5'-thioadenosine phosphorylase OS=Mus musculus GN=Mtap PE=1 SV=1	31612	112	4	3	2	2	0.42	AP-MS	MEF, 2 h EBSS
MTAP_MOUSE	S-methyl-5'-thioadenosine phosphorylase OS=Mus musculus GN=Mtap PE=1 SV=1	31612	89	3	2	2	1	0.18	AP-MS	MEF , DMEM
GRP75_MOUSE	Stress-70 protein, mitochondrial OS=Mus musculus GN=Hspa9 PE=1 SV=3	73701	363	10	8	5	4	0.35	AP-MS	MEF , DMEM
STIP1_MOUSE	Stress-induced-phosphoprotein 1 OS=Mus musculus GN=Stip1 PE=1 SV=1	63170	130	10	5	5	5	0.6	AP-MS	MEF , DMEM
STIP1_MOUSE	Stress-induced-phosphoprotein 1 OS=Mus musculus GN=Stip1 PE=1 SV=2	63170	63	8	4	4	3	0.5	AP-MS	MEF ,2 h EBSS
SODM_HUMAN	Superoxide dismutase [Mn], mitochondrial OS=Homo sapiens OX=9606 GN=SOD2 PE=1 SV=3	24906	227	6	6	3	3	0.89	AP-MS	mitochondria
TCPE_HUMAN	T-complex protein 1 subunit epsilon OS=Homo sapiens GN=CCT5 PE=1 SV=1	60089	96	3	2	3	2	0.21	AP-MS	HeLa, DMEM
TCPE_HUMAN	T-complex protein 1 subunit epsilon OS=Homo sapiens GN=CCT5 PE=1 SV=1	60089	147	1	1	1	1	0.11	AP-MS	HeLa, 2 h EBSS
TCPH_MOUSE	T-complex protein 1 subunit eta OS=Mus musculus GN=Cct7 PE=1 SV=1	60127	246	4	3	3	2	0.2	AP-MS	MEF, 2 h EBSS
TCPQ_MOUSE	T-complex protein 1 subunit theta OS=Mus musculus GN=Cct8 PE=1 SV=3	60088	75	2	1	2	1	0.09	AP-MS	MEF, 2 h EBSS
TPM4_HUMAN	Tropomyosin alpha-4 chain OS=Homo sapiens OX=9606 GN=TPM4 PE=1 SV=3	28619	932	38	31	8	7	2.85	AP-MS	mitochondria
TPM4_MOUSE	Tropomyosin alpha-4 chain OS=Mus musculus GN=Tpm4 PE=1 SV=3	28564	96	1	1	1	1	0.2	AP-MS	MEF, 2 h EBSS
TPM2_HUMAN	Tropomyosin beta chain OS=Homo sapiens OX=9606 GN=TPM2 PE=1 SV=1	32945	190	5	5	2	2	0.4	AP-MS	mitochondria
TBA1B_MOUSE	Tubulin alpha-1B chain OS=Mus musculus GN=Tuba1b PE=1 SV=2	50804	3000	79	72	5	5	0.69	AP-MS	MEF, 2 h EBSS
TBA1C_HUMAN	Tubulin alpha-1C chain OS=Homo sapiens GN=TUBA1C PE=1 SV=1	50548	856	25	20	6	5	0.74	AP-MS	HeLa, 6 h EBSS
TBA1C_MOUSE	Tubulin alpha-1C chain OS=Mus musculus GN=Tuba1c PE=1 SV=1	50562	1143	30	26	7	6	0.88	AP-MS	MEF , DMEM
TBB5_HUMAN	Tubulin beta chain OS=Homo sapiens GN=TUBB PE=1 SV=2	50095	123	3	3	2	2	0.26	AP-MS	HeLa, DMEM
TBB5_HUMAN	Tubulin beta chain OS=Homo sapiens GN=TUBB PE=1 SV=2	50095	82	11	5	4	3	0.38	AP-MS	HeLa, 2 h EBSS
TBB3_MOUSE	Tubulin beta-3 chain OS=Mus musculus GN=Tubb3 PE=1 SV=1	50842	1861	76	69	8	6	1.15	AP-MS	MEF, 2 h EBSS
TBB3_MOUSE	Tubulin beta-3 chain OS=Mus musculus GN=Tubb3 PE=1 SV=1	50842	617	26	25	5	5	1.08	AP-MS	MEF , DMEM
TBB4B_HUMAN	Tubulin beta-4B chain OS=Homo sapiens GN=TUBB4B PE=1 SV=1	50255	689	34	29	9	8	1.33	AP-MS	HeLa, 2 h EBSS
VDAC1_MOUSE	Voltage-dependent anion-selective channel protein 1 OS=Mus musculus GN=Vdac1 PE=1 SV=3	32502	85	7	4	3	3	0.68	AP-MS	MEF , DMEM
VDAC3_HUMAN	Voltage-dependent anion-selective channel protein 3 OS=Homo sapiens OX=9606 GN=VDAC3 PE=1 SV=1	30981	155	5	3	1	1	0.2	AP-MS	mitochondria
WDR1_MOUSE	WD repeat-containing protein 1 OS=Mus musculus GN=Wdr1 PE=1 SV=3	67049	262	13	11	3	2	0.19	AP-MS	MEF, 2 h EBSS
WDR1_MOUSE	WD repeat-containing protein 1 OS=Mus musculus GN=Wdr1 PE=1 SV=4	67049	57	10	8	5	2	0.15	AP-MS	MEF, 2 h EBSS
NQO1_HUMAN	NAD(P)H dehydrogenase [quinone] 1								NQO1 activity Kit
NDUS2_HUMAN	NADH dehydrogenase [ubiquinone] iron-sulfur protein 2, mitochondrial								complex I inhibition kit	mitochondria
NDUS4_HUMAN	NADH dehydrogenase [ubiquinone] iron-sulfur protein 4, mitochondrial								complex I inhibition kit	mitochondria
NDUS7_HUMAN	NADH dehydrogenase [ubiquinone] iron-sulfur protein 7, mitochondrial								complex I inhibition kit	mitochondria
SDHB_HUMAN	Succinate dehydrogenase [ubiquinone] iron-sulfur subunit, mitochondrial								complex II inhibition kit	mitochondria
CYB_HUMAN	Cytochrome b								complex III inhibition kit	mitochondria
UCRI_HUMAN	Cytochrome b-c1 complex subunit Rieske, mitochondrial								complex III inhibition kit	mitochondria
CY1_HUMAN	Cytochrome c1, heme protein, mitochondrial								complex III inhibition kit	mitochondria
			Matches Exp 1			Matches Exp 2
			CTRL	ARZ 1µM	ARZ 10µM	CTRL	ARZ 1µM	ARZ 10µM
CPSM_HUMAN	Carbamoyl-phosphate synthase [ammonia], mitochondrial	165975	138	195	305	228	303	337	DARTS (nt=2)	mitochondria
EFGM_HUMAN	Elongation factor G, mitochondrial	84103	9	9	14	14	16	19	DARTS (nt=2)	mitochondria
GARS_HUMAN	Glycine--tRNA ligase	83854	3	8	6	8	6	10	DARTS (nt=2)	mitochondria
GANAB_HUMAN	Neutral alpha-glucosidase AB	107263	18	17	21	0	0	5	DARTS (nt=2)	mitochondria
PREP_HUMAN	Presequence protease, mitochondrial	118364	14	15	25	43	57	54	DARTS (nt=2)	mitochondria
GRP75_HUMAN	Stress-70 protein, mitochondrial	73920	32	90	182	175	175	208	DARTS (nt=2)	mitochondria
																				E79-81
